# Supplementary material for: Genotoxicity of 12 Mycotoxins by the SOS/umu Test: Comparison of Liver and Kidney S9 Fraction
Source: Toxins (Basel). 2022 Jun 10;14(6):400. doi: 10.3390/toxins14060400 (PMC9228656; doi:10.3390/toxins14060400)
Supplement: Supplementary file 1 [file toxins-14-00400-s001.zip]

Archive with 1 entries (1 files):
- toxins-1754449-supplementary.pdf
